# Supplementary material for: Predictors of COVID-19 Vaccine Hesitancy: Socio-Demographics, Co-Morbidity, and Past Experience of Racial Discrimination
Source: Vaccines (Basel). 2021 Jul 9;9(7):767. doi: 10.3390/vaccines9070767 (PMC8310049; doi:10.3390/vaccines9070767)
Supplement: Supplementary file 1 [file vaccines-09-00767-s001.zip]

Archive with 1 entries (1 files):
- vaccines-1257254-supplementary.pdf
